# Supplementary material for: A nonhuman primate model of inherited retinal disease
Source: J Clin Invest. 2019 Jan 22;129(2):863–74. doi: 10.1172/JCI123980 (PMC6355306; doi:10.1172/JCI123980)
Supplement: Supplemental Table 1 [file jci-129-123980-s292.xlsx]

## Sheet: PDE6C.annotated_reform
#CHROM (GRCh37)	POS (GRCh37)	REF (GRCh37)	ALT (GRCh37)	Func.refGene=Func.refGene annotation provided by ANNOVAR	Gene.refGene=Gene.refGene annotation provided by ANNOVAR	ExonicFunc.refGene=ExonicFunc.refGene annotation provided by ANNOVAR	AAChange.refGene=AAChange.refGene annotation provided by ANNOVAR	gene-disease_annotation=Diseases and inheritance patterns associated with mutations in the corresponding gene, likely recessive if not specified	HGMD_mutations_nearby=Mutations present in HGMD v.11-15-2014 within 15bp of the variant will be listed separated by '&'. If an HGMD mutation matching the variant is found it will be printed first prefixed by 'MATCH-'. Format of the annotation = chr:pos:ref>alt:gene:isoform:cDNA change:Protein change(if SNV):HGMD's confidence of causality:disease:pubmed ID references&[next mutation]	ada_score=ensemble prediction score based on ada-boost. Ranges 0 to 1. The larger the score the higher probability the scSNV will affect splicing. The suggested cutoff for a binary prediction (affecting splicing vs. not affecting splicing) is 0.6.	rf_score=ensemble prediction score based on random forests. Ranges 0 to 1. The larger the score the higher probability the scSNV will affect splicing. The suggested cutoff for a binary prediction (affecting splicing vs. not affecting splicing) is 0.6.	rs_dbSNP141=rs number from dbSNP 141	Interpro_domain=domain or conserved site on which the variant locates. Domain annotations come from Interpro database. The number in the brackets following a specific domain is the count of times Interpro assigns the variant position to that domain, typically coming from different predicting databases. Multiple entries separated by "&".	SIFT_pred=If SIFTori is smaller than 0.05 (rankscore>0.55) the corresponding NS is predicted as "D(amaging)"; otherwise it is predicted as "T(olerated)". Multiple predictions separated by "&"	Polyphen2_HDIV_pred=Polyphen2 prediction based on HumDiv, "D" ("probably damaging", HDIV score in [0.957,1] or rankscore in [0.52996,0.89917]), "P" ("possibly damaging", HDIV score in [0.453,0.956] or rankscore in [0.34412,0.52842]) and "B" ("benign", HDIV score in [0,0.452] or rankscore in [0.02656,0.34399]). Score cutoff for binary classification is 0.5 for HDIV score or 0.35411 for rankscore, …	Polyphen2_HVAR_pred=Polyphen2 prediction based on HumVar, "D" ("probably damaging", HVAR score in [0.909,1] or rankscore in [0.62955,0.9711]), "P" ("possibly damaging", HVAR in [0.447,0.908] or rankscore in [0.44359,0.62885]) and "B" ("benign", HVAR score in [0,0.446] or rankscore in [0.01281,0.44315]). Score cutoff for binary classification is 0.5 for HVAR score or 0.45998 for rankscore, i.e. th…	LRT_pred=LRT prediction, D(eleterious), N(eutral) or U(nknown), which is not solely determined by the score.	MutationTaster_pred=MutationTaster prediction, "A" ("disease_causing_automatic"), "D" ("disease_causing"), "N" ("polymorphism") or "P" ("polymorphism_automatic"). The score cutoff between "D" and "N" is 0.5 for MTori and 0.328 for the rankscore.	MutationAssessor_pred=MutationAssessor's functional impact of a variant predicted functional, i.e. high ("H") or medium ("M"), or predicted non-functional, i.e. low ("L") or neutral ("N"). The MAori score cutoffs between "H" and "M", "M" and "L", and "L" and "N", are 3.5, 1.9 and 0.8, respectively. The rankscore cutoffs between "H" and "M", "M" and "L", and "L" and "N", are 0.9416, 0.61387 and 0.…	FATHMM_pred=If a FATHMMori score is <=-1.5 (or rankscore <=0.81415) the corresponding NS is predicted as "D(AMAGING)"; otherwise it is predicted as "T(OLERATED)". Multiple predictions separated by "&"	MetaSVM_pred=Prediction of our SVM based ensemble prediction score,"T(olerated)" or "D(amaging)". The score cutoff between "D" and "T" is 0. The rankscore cutoff between "D" and "T" is 0.83357.	MetaLR_pred=Prediction of our MetaLR based ensemble prediction score,"T(olerated)" or "D(amaging)". The score cutoff between "D" and "T" is 0.5. The rankscore cutoff between "D" and "T" is 0.82268.	VEST3_rankscore=(0-1, <.5 likely benign, .5-.7 uncertain, >.7 likely damaging)VEST3 scores were ranked among all VEST3 scores in dbNSFP. The rankscore is the ratio of the rank of the score over the total number of VEST3 scores in dbNSFP. The scores range from 0 to 1. Please note VEST score is free for non-commercial use. For more details please refer to http://wiki.chasmsoftware.org/index.php/Sof…	PROVEAN_pred=If PROVEANori <= -2.5 (rankscore>=0.59) the corresponding NS is predicted as "D(amaging)"; otherwise it is predicted as "N(eutral)". Multiple predictions separated by "&"	CADD_raw_rankscore=(0-1, cutoff=~0.738 which corresponds to a score of '15' from original scoring system, so score>=.75 is damaging)CADD raw scores were ranked among all CADD raw scores in dbNSFP. The rankscore is the ratio of the rank of the score over the total number of CADD raw scores in dbNSFP. Please note the following copyright statement for CADD: "CADD scores (http://cadd.gs.washington.ed…	GERP++_RS_rankscore=(cutoff arbitrary)GERP++ RS scores were ranked among all GERP++ RS scores in dbNSFP. The rankscore is the ratio of the rank of the score over the total number of GERP++ RS scores in dbNSFP.	phyloP100way_vertebrate_rankscore=(cutoff arbitrary)phyloP100way_vertebrate scores were ranked among all phyloP100way_vertebrate scores in dbNSFP. The rankscore is the ratio of the rank of the score over the total number of phyloP100way_vertebrate scores in dbNSFP.	phastCons100way_vertebrate_rankscore=(cutoff arbitrary)phastCons100way_vertebrate scores were ranked among all phastCons100way_vertebrate scores in dbNSFP. The rankscore is the ratio of the rank of the score over the total number of phastCons100way_vertebrate scores in dbNSFP.	SiPhy_29way_logOdds_rankscore=(cutoff arbitrary)SiPhy_29way_logOdds scores were ranked among all SiPhy_29way_logOdds scores in dbNSFP. The rankscore is the ratio of the rank of the score over the total number of SiPhy_29way_logOdds scores in dbNSFP.	gnomAD_freq
chr10	95400271	G	A	exonic	PDE6C	nonsynonymous_SNV	PDE6C:NM_006204:exon13:c.G1694A:p.R565Q	refGene-Cone dystrophy 4:613093(3):Autosomal recessive|knownGene-Cone dystrophy 4:613093(3):Autosomal recessive|	chr10:95400258:T>TA:PDE6C:NM_006204.3:c.1682dupA:Disease_causing_mutation:Achromatopsia:19887631&	.	.	rs1051925	Metal-dependent_phosphohydrolase,_HD_domain_(1)&5&apos_(2)&-cyclic_nucleotide_phosphodiesterase,_catalytic_domain_(2)&3&apos_(2)&	D	D	D	D	D	M	T	D	D	0.84943	D	0.93161	0.39046	0.79983	0.71417	0.5404	AF_POPMAX:8.95464e-06;AC_POPMAX:1;AN_POPMAX:111674;AF:4.06171e-06;AC:1;AN:246202;Hom:0;Max_hom:0
